# Supplementary material for: Repeatome Analysis of Plasma Circulating DNA in Patients with Cardiovascular Disease: Variation with Cell-Free DNA Integrity/Length and Clinical Parameters
Source: Int J Mol Sci. 2025 Jul 11;26(14):6657. doi: 10.3390/ijms26146657 (PMC12294208; doi:10.3390/ijms26146657)
Supplement: Supplementary file 1 [file ijms-26-06657-s001.zip]

Archive with 3 entries (3 files):
- Supplementary Figure S2 (10-07-2024).pdf
- Supplementary Figures S1, S3, S4, S5 (10-07-25).pdf
- Supplementary Tables (10-07-2025).pdf
